# Supplementary material for: Epidemiology of Communication Difficulty in Saudi Arabia: A Population-Based Analysis Using the National Disability Survey
Source: Healthcare (Basel). 2025 Oct 3;13(19):2514. doi: 10.3390/healthcare13192514 (PMC12524091; doi:10.3390/healthcare13192514)
Supplement: Supplementary file 1 [file healthcare-13-02514-s001.zip]

Archive with 1 entries (1 files):
- healthcare-3798344-supplementary.pdf
